# Supplementary material for: Environmental factors explain spawning day deviation from full moon in the scleractinian coral Acropora
Source: Biol Lett. 2020 Jan 22;16(1):20190760. doi: 10.1098/rsbl.2019.0760 (PMC7013481; doi:10.1098/rsbl.2019.0760)
Supplement: Table S1 [file rsbl20190760supp2.xlsx]

## Sheet: Sheet1
Table S1. Observational records of the first spawning dates in seven reef locations
					First spawning (relative to the full moon [FM])
Country	Reef	Year	Genus	Species	Day	Month	Deviation (DAFM)	-3	-2	-1	FM	1	2	3	4	5	6	7	8	9	10	11	12	13	References
Australia	Heron Island	2005	Acropora	millepora	21	11	5																		[1]
		2009	Acropora	millepora	7	12	5																		[2]
		2010	Acropora	aspera	29	11	8																		[2]
			Acropora	millepora	29	11	8																		[2]
			Acropora	cytherea	29	11	8																		[2]
		2011	Acropora	millepora	17	11	7																		[3]
		2012	Acropora	millepora	8	11	10																		[3]
			Acropora	aspera	8	11	10																		[3]
Australia	Magnetic Island	2003	Acropora	tenuis	8	11	-1																		[4]
			Acropora	millepora	8	11	-1																		[4]
		2004	Acropora	millepora	31	10	3																		[4]
			Acropora	pulchra	31	10	3																		[4]
		2006	Acropora	divaricata	13	10	6																		[4]
		2007	Acropora	tenuis	28	10	2																		[4]
		2008	Acropora	tenuis	20	10	5																		[4]
			Acropora	millepora	20	10	5																		[4]
		2014	Acropora	tenuis	8	11	2																		[4]
Australia	Orpheus Island	2004	Acropora	tenuis	1	12	5																		[4]
			Acropora	yongei	1	12	5																		[4]
			Acropora	pulchra	1	12	5																		[4]
			Acropora	millepora	1	12	5																		[4]
		2005	Acropora	millepora	17	11	1																		[4]
		2006	Acropora	millepora	10	11	5																		[4]
		2007	Acropora	nasuta	29	10	4																		[4]
		2008	Acropora	tenuis	17	11	4																		[4]
			Acropora	millepora	17	11	4																		[4]
			Acropora	nasuta	17	11	4																		[4]
			Acropora	spathulata	17	11	4																		[4]
		2009	Acropora	millepora	5	11	3																		[4]
		2010	Acropora	millepora	22	11	1																		[4]
		2011	Acropora	millepora	14	11	4																		[4]
		2012	Acropora	millepora	29	11	1																		[4]
		2013	Acropora	tenuis	18	11	1																		[4]
		2014	Acropora	tenuis	9	12	3																		[4]
Australia	Lizard Island	2008	Acropora	cytherea	18	11	5																		[4]
			Acropora	hyacinthus	18	11	5																		[4]
		2009	Acropora	humilis	9	11	6																		[4]
			Acropora	hyacinthus	9	11	6																		[4]
			Acropora	nasuta	9	11	6																		[4]
			Acropora	spathulata	9	11	6																		[4]
		2010	Acropora	cytherea	26	11	4																		[4]
			Acropora	humilis	26	11	4																		[4]
			Acropora	hyacinthus	26	11	4																		[4]
		2011	Acropora	cytherea	14	11	3																		[4]
			Acropora	millepora	14	11	3																		[4]
			Acropora	spathulata	14	11	3																		[4]
			Acropora	tenuis	14	11	3																		[4]
		2012	Acropora	cytherea	3	12	4																		[4]
			Acropora	hyacinthus	3	12	4																		[4]
		2014	Acropora	humilis	12	11	5																		[4]
			Acropora	hyacinthus	12	11	5																		[4]
			Acropora	nasuta	12	11	5																		[4]
Japan	Otsuki	2003	Acropora	muricata	27	6	13																		[5,6]
		2004	Acropora	hyacinthus	7	7	5																		[5,6]
			Acropora	muricata	7	7	5																		[5,6]
		2005	Acropora	muricata	30	6	8																		[5,6]
		2006	Acropora	hyacinthus	17	7	6																		[5,6]
			Acropora	japonica	17	7	6																		[5,6]
		2007	Acropora	hyacinthus	6	7	6																		[6,7]
			Acropora	japonica	6	7	6																		[6,7]
		2008	Acropora	hyacinthus	23	7	5																		[6,7]
			Acropora	japonica	23	7	5																		[6,7]
Japan	Akajima	2003	Acropora	tenuis	12	6	-2																		This study
		2004	Acropora	tenuis	1	6	-2																		This study
		2005	Acropora	tenuis	29	5	5																		This study
		2006	Acropora	tenuis	16	6	4																		This study
		2007	Acropora	tenuis	7	6	6																		This study
		2008	Acropora	tenuis	27	5	7																		This study
		2009	Acropora	tenuis	8	6	0																		This study
		2010	Acropora	tenuis	3	6	6																		This study
		2011	Acropora	tenuis	19	6	3																		This study
		2012	Acropora	tenuis	10	6	6																		This study
		2013	Acropora	tenuis	31	5	6																		This study
Japan	Sekisei Lagoon	2003	Acropora	selago	17	5	1																		[8]
		2005	Acropora	cytherea	21	5	-3																		[8]
			Acropora	formosa	21	5	-3																		[8]
			Acropora	humilis	21	5	-3																		[8]
			Acropora	hyacinthus	21	5	-3																		[8]
			Acropora	nasuta	21	5	-3																		[8]
		2006	Acropora	hyacinthus	12	5	-1																		[8]
		2007	Acropora	formosa	30	5	-2																		[8]
		2010	Acropora	nasuta	7	5	9																		[8]
		2011	Acropora	nasuta	17	5	0																		[8]
		2012	Acropora	selago	8	5	2																		[8]
		2012	Acropora	selago	10	5	4																		[8]
Reference
1	Eyre BD, Glud RN, Patten N 2008 ﻿Mass coral spawning: a natural large-scale nutrient addition experiment. Limnol. Oceanogr. 55: 997–1013
2	Doropoulos C, Ward S, Diaz-Pulido G, Hoegh-Guldberg O, Mumby PJ 2012 Ocean acidification reduces coral recruitment by disrupting intimate larval-algal settlement interactions. Ecol. Lett. 15: 338–346
3	Nitschke MR, Davy SK, Ward S 2016 ﻿Horizontal transmission of Symbiodinium cells between adult and juvenile corals is aided by benthic sediment. Coral Reefs 35: 335–344
4	Baird et al. unpublished (see Table S2 for raw data)
5	Mezaki T, Hayashi T, Iwase F, Nakachi S, Nozawa Y, Miyamoto M, Tominaga M 2007 ﻿Spawning patterns of high latitude scleractinian corals from 2002 to 2006 at Nishidomari, Otsuki, Kochi, Japan. Kuroshio Biosphere 3: 33–47 (in Japanese)
6	Isomura N, Fukami H 2018 ﻿Coral Reproduction in Japan. In: Iguchi A, Hongo C (eds.) Coral Reef Studies of Japan, Coral Reefs of the World 13. Singapore: Springer Nature Sinpapore Pte Ltd.
7	Nozawa Y 2012 ﻿Annual variation in the timing of coral spawning in a high-latitude environment: influence of temperature. Biol. Bull. 222: 191–202
8	Fujiwara S, Kezuka D, Ishimizu H, Tabata S, NoJima S 2015 Condition for mass spawning of scleractinian coral Acropora in the Sekisei Lagoon, Ryukyu Islands. Bull. Jpn. Soc. Fish. Ocean. 79:130–140. (in Japanese)
