# Supplementary material for: Environmental factors explain spawning day deviation from full moon in the scleractinian coral Acropora
Source: Biol Lett. 2020 Jan 22;16(1):20190760. doi: 10.1098/rsbl.2019.0760 (PMC7013481; doi:10.1098/rsbl.2019.0760)
Supplement: Table S2 [file rsbl20190760supp3.xlsx]

## Sheet: spawning_date_ref20191210.csv
Table S2. Observational records of spawning dates in three reef locations
Country	Reef	Genus	Species	Day	Month	Year	DAFM	Reference
Australia	Lizard Island	Acropora	cytherea	18	11	2008	5	1
Australia	Lizard Island	Acropora	hyacinthus	18	11	2008	5	1
Australia	Lizard Island	Acropora	humilis	9	11	2009	6	1
Australia	Lizard Island	Acropora	hyacinthus	9	11	2009	6	1
Australia	Lizard Island	Acropora	nasuta	9	11	2009	6	1
Australia	Lizard Island	Acropora	spathulata	9	11	2009	6	1
Australia	Lizard Island	Acropora	intermedia	10	11	2009	7	1
Australia	Lizard Island	Acropora	nasuta	10	11	2009	7	1
Australia	Lizard Island	Acropora	spathulata	10	11	2009	7	1
Australia	Lizard Island	Acropora	cytherea	26	11	2010	4	1
Australia	Lizard Island	Acropora	humilis	26	11	2010	4	1
Australia	Lizard Island	Acropora	hyacinthus	26	11	2010	4	1
Australia	Lizard Island	Acropora	cytherea	14	11	2011	3	1
Australia	Lizard Island	Acropora	millepora	14	11	2011	3	1
Australia	Lizard Island	Acropora	spathulata	14	11	2011	3	1
Australia	Lizard Island	Acropora	tenuis	14	11	2011	3	1
Australia	Lizard Island	Acropora	cytherea	15	11	2011	4	1
Australia	Lizard Island	Acropora	hyacinthus	15	11	2011	4	1
Australia	Lizard Island	Acropora	millepora	15	11	2011	4	1
Australia	Lizard Island	Acropora	spathulata	15	11	2011	4	1
Australia	Lizard Island	Acropora	cytherea	16	11	2011	5	1
Australia	Lizard Island	Acropora	hyacinthus	16	11	2011	5	1
Australia	Lizard Island	Acropora	paniculata	16	11	2011	5	1
Australia	Lizard Island	Acropora	tenuis	16	11	2011	5	1
Australia	Lizard Island	Acropora	cytherea	17	11	2011	6	1
Australia	Lizard Island	Acropora	hyacinthus	17	11	2011	6	1
Australia	Lizard Island	Acropora	cytherea	3	12	2012	4	1
Australia	Lizard Island	Acropora	hyacinthus	3	12	2012	4	1
Australia	Lizard Island	Acropora	humilis	4	12	2012	5	1
Australia	Lizard Island	Acropora	hyacinthus	4	12	2012	5	1
Australia	Lizard Island	Acropora	cytherea	5	12	2012	6	1
Australia	Lizard Island	Acropora	hyacinthus	5	12	2012	6	1
Australia	Lizard Island	Acropora	humilis	12	11	2014	5	1
Australia	Lizard Island	Acropora	hyacinthus	12	11	2014	5	1
Australia	Lizard Island	Acropora	nasuta	12	11	2014	5	1
Australia	Lizard Island	Acropora	humilis	13	11	2014	6	1
Australia	Lizard Island	Acropora	hyacinthus	13	11	2014	6	1
Australia	Lizard Island	Acropora	millepora	13	11	2014	6	1
Australia	Lizard Island	Acropora	nasuta	13	11	2014	6	1
Australia	Lizard Island	Acropora	spathulata	13	11	2014	6	1
Australia	Magnetic Island	Acropora	millepora	8	11	2003	-1	1
Australia	Magnetic Island	Acropora	tenuis	8	11	2003	-1	1
Australia	Magnetic Island	Acropora	millepora	9	11	2003	0	1
Australia	Magnetic Island	Acropora	tenuis	9	11	2003	0	1
Australia	Magnetic Island	Acropora	millepora	31	10	2004	3	1
Australia	Magnetic Island	Acropora	pulchra	31	10	2004	3	1
Australia	Magnetic Island	Acropora	divaricata	13	10	2006	6	1
Australia	Magnetic Island	Acropora	millepora	5	11	2006	0	1
Australia	Magnetic Island	Acropora	millepora	6	11	2006	1	1
Australia	Magnetic Island	Acropora	tenuis	8	11	2006	3	1
Australia	Magnetic Island	Acropora	millepora	9	11	2006	4	1
Australia	Magnetic Island	Acropora	tenuis	9	11	2006	4	1
Australia	Magnetic Island	Acropora	millepora	11	11	2006	6	1
Australia	Magnetic Island	Acropora	millepora	13	11	2006	8	1
Australia	Magnetic Island	Acropora	tenuis	28	10	2007	2	1
Australia	Magnetic Island	Acropora	millepora	20	10	2008	5	1
Australia	Magnetic Island	Acropora	tenuis	20	10	2008	5	1
Australia	Magnetic Island	Acropora	millepora	20	11	2008	7	1
Australia	Magnetic Island	Acropora	tenuis	20	11	2008	7	1
Australia	Magnetic Island	Acropora	tenuis	8	11	2014	2	1
Australia	Magnetic Island	Acropora	tenuis	9	11	2014	3	1
Australia	Magnetic Island	Acropora	tenuis	10	11	2014	4	1
Australia	Orpheus Island	Acropora	millepora	1	12	2004	5	1
Australia	Orpheus Island	Acropora	pulchra	1	12	2004	5	1
Australia	Orpheus Island	Acropora	tenuis	1	12	2004	5	1
Australia	Orpheus Island	Acropora	yongei	1	12	2004	5	1
Australia	Orpheus Island	Acropora	millepora	17	11	2005	1	1
Australia	Orpheus Island	Acropora	millepora	18	11	2005	2	1
Australia	Orpheus Island	Acropora	kirstyae	19	11	2005	3	1
Australia	Orpheus Island	Acropora	millepora	19	11	2005	3	1
Australia	Orpheus Island	Acropora	tenuis	19	11	2005	3	1
Australia	Orpheus Island	Acropora	millepora	10	11	2006	5	1
Australia	Orpheus Island	Acropora	millepora	7	12	2006	2	1
Australia	Orpheus Island	Acropora	millepora	8	12	2006	3	1
Australia	Orpheus Island	Acropora	tenuis	10	12	2006	5	1
Australia	Orpheus Island	Acropora	nasuta	29	10	2007	4	1
Australia	Orpheus Island	Acropora	millepora	27	11	2007	2	1
Australia	Orpheus Island	Acropora	millepora	17	11	2008	4	1
Australia	Orpheus Island	Acropora	nasuta	17	11	2008	4	1
Australia	Orpheus Island	Acropora	spathulata	17	11	2008	4	1
Australia	Orpheus Island	Acropora	tenuis	17	11	2008	4	1
Australia	Orpheus Island	Acropora	millepora	18	11	2008	5	1
Australia	Orpheus Island	Acropora	pulchra	18	11	2008	5	1
Australia	Orpheus Island	Acropora	tenuis	18	11	2008	5	1
Australia	Orpheus Island	Acropora	millepora	5	11	2009	3	1
Australia	Orpheus Island	Acropora	millepora	7	11	2009	5	1
Australia	Orpheus Island	Acropora	tenuis	7	11	2009	5	1
Australia	Orpheus Island	Acropora	millepora	8	11	2009	6	1
Australia	Orpheus Island	Acropora	millepora	22	11	2010	1	1
Australia	Orpheus Island	Acropora	millepora	23	11	2010	2	1
Australia	Orpheus Island	Acropora	millepora	24	11	2010	3	1
Australia	Orpheus Island	Acropora	millepora	25	11	2010	4	1
Australia	Orpheus Island	Acropora	prostrata	25	11	2010	4	1
Australia	Orpheus Island	Acropora	tenuis	26	11	2010	5	1
Australia	Orpheus Island	Acropora	millepora	27	11	2010	6	1
Australia	Orpheus Island	Acropora	nasuta	27	11	2010	6	1
Australia	Orpheus Island	Acropora	millepora	14	11	2011	4	1
Australia	Orpheus Island	Acropora	millepora	15	11	2011	5	1
Australia	Orpheus Island	Acropora	sarmentosa	15	11	2011	5	1
Australia	Orpheus Island	Acropora	tenuis	15	11	2011	5	1
Australia	Orpheus Island	Acropora	hyacinthus	16	11	2011	6	1
Australia	Orpheus Island	Acropora	millepora	29	11	2012	1	1
Australia	Orpheus Island	Acropora	millepora	30	11	2012	2	1
Australia	Orpheus Island	Acropora	millepora	1	12	2012	3	1
Australia	Orpheus Island	Acropora	millepora	2	12	2012	4	1
Australia	Orpheus Island	Acropora	millepora	3	12	2012	5	1
Australia	Orpheus Island	Acropora	tenuis	18	11	2013	1	1
Australia	Orpheus Island	Acropora	millepora	20	11	2013	3	1
Australia	Orpheus Island	Acropora	tenuis	21	11	2013	4	1
Australia	Orpheus Island	Acropora	selago	22	11	2013	5	1
Australia	Orpheus Island	Acropora	tenuis	22	11	2013	5	1
Australia	Orpheus Island	Acropora	tenuis	9	12	2014	3	1
Australia	Orpheus Island	Acropora	tenuis	10	12	2014	4	1
Australia	Orpheus Island	Acropora	tenuis	11	12	2014	5	1
Reference
1. Baird et al. unpublished
