# Supplementary material for: Environmental factors explain spawning day deviation from full moon in the scleractinian coral Acropora
Source: Biol Lett. 2020 Jan 22;16(1):20190760. doi: 10.1098/rsbl.2019.0760 (PMC7013481; doi:10.1098/rsbl.2019.0760)
Supplement: Table S3 [file rsbl20190760supp4.xlsx]

## Sheet: Sheet1
Table S3. A list of information for environmental parameters obtained online.
Parameter	Unit	Data source	Link	Spatial resolution	Temporal resolution	Temporal coverage
Sea surface temperature (SST)	°C	NOAA High-resulation Blended Analysis	https://www.esrl.noaa.gov/psd/data/gridded/data.noaa.oisst.v2.highres.html	0.25° × 0.25°	Daily	Sep. 1, 1981 –
Solar flux (0.1754 – 4 µm)	W/m^2	CERES SYN1deg-day Edition4A	https://eosweb.larc.nasa.gov/project/ceres/syn1deg_table	0.25° × 0.25°	Daily	July 1, 2002 – Sep. 30, 2018
Wind speed	m/s	TRMM Microwave Imager (TMI)	http://www.remss.com/missions/tmi/	0.25° × 0.25°	Daily	Nov. 27, 1997 – April 8, 2015
Rate of precipitation	mm/h	TRMM Microwave Imager (TMI)	http://www.remss.com/missions/tmi/	1° × 1°	Daily	Nov. 27, 1997 – April 8, 2015
