# Supplementary material for: Environmental factors explain spawning day deviation from full moon in the scleractinian coral Acropora
Source: Biol Lett. 2020 Jan 22;16(1):20190760. doi: 10.1098/rsbl.2019.0760 (PMC7013481; doi:10.1098/rsbl.2019.0760)
Supplement: Table S4 [file rsbl20190760supp5.xlsx]

## Sheet: Sheet1
Table S4. Results of linear mix models (LMMs) of the effects of environmental parameters on the variation in spawning day deviation from full moon.
Time range	Fixed effects	Estimated coefficient	S.E.	Lower 95% CI	Upper 95% CI	p
(1)	SST	-1.71	0.44	-2.68	-0.91	0.000296825	***
	ΔSST	-0.38	0.35	-1.07	0.28	0.289103
	Solar flux	-0.17	0.7	-1.52	1.3	0.804929
	Wind speed	1.17	0.45	0.35	1.99	0.0122317	*
	Rate of precipitation	-0.37	0.44	-1.18	0.64	0.411597
(2)	SST	-1.7	0.61	-2.85	-0.56	0.00776223	**
	ΔSST	0.01	0.43	-0.84	0.82	0.987575
	Solar flux	-1.37	0.76	-2.9	1.03	0.079317
	Wind speed	0.46	0.53	-0.53	1.5	0.392935
	Rate of precipitation	-0.24	0.47	-0.41	0.66	0.609971
(3)	SST	-1.52	0.66	-2.74	-0.83	0.0481081	*
	ΔSST	-0.3	0.44	-1.22	0.44	0.508236
	Solar flux	0.11	0.72	0.09	2.34	0.877504
	Wind speed	0	0.6	-0.36	1.42	0.998835
	Rate of precipitation	0.15	0.56	-1.06	1.08	0.789649
(4)	SST	-0.54	0.84	-2.16	1.04	0.527079
	ΔSST	-0.5	0.42	-1.46	0.28	0.24804
	Solar flux	-1.78	0.83	-3.46	1.64	0.0386287	*
	Wind speed	-0.49	0.62	-1.63	1.09	0.433518
	Rate of precipitation	0.42	0.49	-0.53	1.35	0.395245
Stars denote significant effects (*p < 0.05, **p < 0.01, ***p < 0.001)
